# Supplementary material for: Drp1–associated genes implicated in sepsis survival
Source: Front Immunol. 2025 Jan 8;15:1516145. doi: 10.3389/fimmu.2024.1516145 (PMC11750657; doi:10.3389/fimmu.2024.1516145)
Supplement: Supplementary file 1 [file Table1.xlsx]

## Sheet: Supp. Table 1 Drp1 OE DEGs
Supplementary Table 1. List of all DEG-based Drp1-associated genes. This table contains all the genes we identified as differentially expressed with Drp1 upregulation. Abbreviations: Drp1: Dynamin-related protein 1, DEGs: differentially expressed genes.
Symbol	log2(fold change)
ARSD	9.473
ADARB2	8.615
DNAJC15	7.446
LOC105376634	7.123
ZNF577	6.52
MICU3	6.461
SLC16A9	6.368
ARSD-AS1	6.29
LRRC2	5.615
SMO	5.509
MGAT4C	5.34
CNTN1	5.235
EMB	4.568
AFP	4.509
C1orf115	4.267
RPE65	4.189
MACROH2A2	3.976
ZNF649	3.852
HTRA1	3.825
DMKN	3.809
OSR1	3.793
PCSK1N	3.691
WT1	3.581
PACERR	3.57
GJA1	3.552
IGFBP5	3.52
DKK2	3.445
PLA2G4A	3.415
CCDC8	3.409
PYGO1	3.389
KRTAP2-4	3.372
CACNA2D1	3.356
SPP1	3.294
TERT	3.265
ZFP69	3.125
PARP8	3.106
FABP5	3.03
SLCO2A1	3.029
NR4A3	3.024
CASC15	2.914
RGS2	2.905
MARCHF4	2.839
KRTAP2-2	2.827
TCIM	2.809
VLDLR	2.809
NKD1	2.807
GPR63	2.803
PDE4A	2.791
PRKD1	2.744
CELF2	2.742
TMEM52B	2.72
CXCR4	2.694
EDN1	2.66
IL6	2.657
GK	2.648
TEX56P	2.634
KRTAP2-3	2.631
SLC16A10	2.596
LSAMP	2.561
ACSS1	2.558
ENOX1	2.537
RNF125	2.523
C5orf63	2.454
KANK4	2.44
KRTAP2-1	2.426
PYCARD-AS1	2.41
FGFR2	2.401
CXCL2	2.398
PYCARD	2.378
ECI2	2.377
USP44	2.373
PLXNA4	2.314
DIRAS1	2.307
LOC105371332	2.295
LINC01629	2.285
SLC7A2	2.268
FBN2	2.25
HOTS	2.233
SACS	2.232
CR2	2.226
TENM4	2.224
SOSTDC1	2.218
POPDC3	2.207
LOC112267876	2.18
FAT3	2.171
NGF	2.17
KCNF1	2.165
CXCL8	2.145
SLC6A17	2.138
MARK1	2.125
CALHM6	2.121
PAQR9	2.114
ANKRD18DP	2.091
FRG1CP	2.09
MIR675	2.087
KCNJ12	2.087
NREP	2.079
DTNA	2.056
SLC2A3	2.038
FBXO2	2.022
ERVMER34-1	2.009
RFLNB	2.008
OLR1	2.007
LOC102724852	1.975
H19	1.953
NEURL1	1.948
CXCL3	1.94
STX11	1.926
NELL2	1.925
GIPR	1.916
KRT6C	1.907
MYH15	1.899
EFR3B	1.892
SNORA65	1.862
RASSF10	1.855
FOXD1	1.843
RBM11	1.841
SLITRK5	1.831
NPR3	1.823
TRIM9	1.818
JPH1	1.811
ZNF182	1.798
KLHL13	1.794
HES7	1.79
LOC107985236	1.774
LOC101928004	1.773
TNFSF18	1.746
AREG	1.742
LRP3	1.735
UPP1	1.727
NEK3	1.727
POLR3G	1.721
FAM184A	1.719
LRFN1	1.709
COCH	1.702
EREG	1.701
KLHL4	1.696
SPHK1	1.688
KLRG2	1.677
NUAK2	1.674
LINC01291	1.673
PTHLH	1.667
OXCT2	1.658
GEM	1.653
SNORA69	1.65
LOC102724428	1.648
PTGS2	1.647
KRT6A	1.647
NPTX1	1.646
TLL2	1.641
MIR132	1.639
ZBTB8B	1.638
SCML2	1.636
SIK1	1.632
IGFBP2	1.63
SERPINE1	1.623
LARGE2	1.622
GLI2	1.618
TFAM	1.616
TNFAIP3	1.604
C9orf47	1.604
SLC5A4-AS1	1.601
WNT10B	1.594
TRAM1L1	1.585
CCN2	1.577
MIR100HG	1.577
SLIT2	1.576
LRRC8C	1.572
TMED6	1.571
SNORA66	1.568
LONRF3	1.563
SLIT3	1.551
LRP4-AS1	1.541
C1orf21	1.536
KLF6	1.527
PALD1	1.526
ALMS1-IT1	1.525
SLAIN1	1.523
LOC101929470	1.521
NDRG2	1.513
BHLHE40-AS1	1.509
P2RY1	1.505
PADI2	1.496
SAP30	1.483
LOC112268114	1.48
LOC107986872	1.479
SPRR1B	1.474
CCDC40	1.474
LOC105376364	1.472
FOXP4-AS1	1.467
ANGPTL4	1.465
RND1	1.462
LOC112268270	1.462
ITPR1	1.461
TMEM158	1.461
AKAP12	1.46
FBXO6	1.454
PAICS	1.453
GPC3	1.45
IGFBP7-AS1	1.446
CKB	1.442
TMCC2	1.441
SOX21-AS1	1.438
GNB4	1.432
FOSL1	1.431
NRCAM	1.426
INHBA	1.423
KIAA1755	1.423
DEGS1	1.422
AARD	1.418
PER2	1.416
LOC107986196	1.412
PCCA-DT	1.409
HSPA12A	1.407
SH2D5	1.404
ZNF469	1.384
SLC4A7	1.378
LOC105370337	1.378
RIMS2	1.375
SNORD21	1.372
PHF21B	1.37
FGF2	1.366
LINC01293	1.362
NRG1	1.362
RBM20	1.362
MARCHF1	1.359
SLC16A14	1.357
SOX21	1.356
ITGB1-DT	1.355
DSCC1	1.353
LOC112267943	1.352
LOC105376475	1.352
LOC102724808	1.351
DOCK4	1.341
LYAR	1.339
KCNQ5	1.334
SNORA21B	1.334
CEP85L	1.329
LRP4	1.327
DIRC3	1.324
FOXG1	1.323
TBC1D30	1.317
AUTS2	1.314
NOG	1.314
SNORA105A	1.312
FGF12	1.31
LOC107985297	1.31
PRXL2B	1.307
CREB5	1.305
CRYZL2P	1.302
MIG7	1.3
RAB29	1.298
FAM27B	1.298
NAT8L	1.297
RBPMS2	1.294
LOC105378954	1.293
BMP7	1.293
RAI14	1.288
BHLHE40	1.285
FGFBP1	1.284
FOXF2	1.282
S1PR3	1.282
ETV5	1.28
ZNF483	1.274
GAREM2	1.273
PPP1R3C	1.271
GAL	1.269
SLC25A19	1.266
BARX2	1.265
TRPC4	1.265
NOVA1	1.265
TWIST2	1.264
PGF	1.26
NDUFAF4	1.257
DUSP5	1.254
LOC105371441	1.249
MYB	1.248
ARHGEF26	1.247
LOC105369349	1.242
HAUS7	1.241
WDR17	1.24
MIR621	1.237
LOC107984192	1.234
BMP6	1.228
LOC107984343	1.227
SH3D19	1.226
JAG1	1.22
FREM1	1.214
ABCC4	1.213
CDC25A	1.212
NDUFAF8	1.212
ANKRD20A2P	1.211
NOCT	1.206
FZD9	1.206
GPR3	1.202
KCNJ2	1.202
LOC105375728	1.198
BTNL9	1.197
LOC105370935	1.197
COL4A1	1.196
LOC390877	1.195
SNORD63	1.194
PCDH9	1.191
COL4A2-AS1	1.191
ANKRD20A3P	1.19
LOC107984833	1.187
PDCD2L	1.185
TRIP13	1.18
LOC102724434	1.175
ZNF738	1.174
CHD5	1.173
SRM	1.171
HES6	1.163
NR4A1	1.162
F11-AS1	1.16
SMAD7	1.159
EFNB2	1.157
CHAC2	1.151
SOWAHC	1.151
WEE1	1.149
KRT6B	1.148
DDIAS	1.147
ANKRD20A1	1.143
PALS2	1.14
RFC3	1.14
STEAP1B-AS1	1.139
PDE4D	1.137
SLC16A12	1.132
PLCB4	1.132
PER1	1.129
KIAA0930	1.129
SGK1	1.126
MYC	1.125
LINC00707	1.123
ZIC5	1.123
MTARC1	1.12
SCARNA22	1.119
DPF1	1.119
VIM	1.118
TEX30	1.117
ANKRD33B	1.112
ZFHX4	1.111
URB2	1.109
GBX2	1.106
EXO1	1.104
BRIX1	1.104
FBXO45	1.102
TFDP1	1.102
CA2	1.101
DUSP4	1.1
STX2	1.1
LHX1	1.099
LOC105374838	1.095
PTGER4	1.095
CHDH	1.094
GNG11	1.092
KREMEN2	1.092
MIR658	1.092
CCN1	1.091
LOC101059954	1.091
MN1	1.091
LINC00941	1.09
MTCL1	1.09
DTL	1.089
LOC107984510	1.089
NLN	1.088
SLC29A1	1.088
SPRY4-AS1	1.087
MIR1182	1.083
CBX2	1.08
PNO1	1.077
LRFN4	1.077
NUFIP1	1.076
MAPK8IP1	1.071
LOC112268106	1.07
TMEM131L	1.067
EXO5-DT	1.064
AEN	1.063
LOC107985567	1.063
ARL4C	1.062
SLC25A25	1.062
PRPS1	1.062
LOC105376380	1.061
COL4A6	1.061
PAK1IP1	1.06
SLC30A3	1.059
F2RL1	1.059
LOC107985000	1.059
SLC25A15	1.058
CDCA7	1.057
UTP15	1.057
IL1A	1.056
CLDN14-AS1	1.056
RASGEF1A	1.055
ANKRD1	1.054
PRTG	1.054
RPP25	1.053
KIAA1549L	1.051
MARS2	1.049
LOC107984616	1.047
PPP2R1B	1.046
BAMBI	1.045
CHPT1	1.043
KBTBD6	1.041
CUTC	1.04
TBC1D4	1.039
PNPT1	1.038
LUCAT1	1.037
SLC29A4	1.037
PITX2	1.036
PARVB	1.036
PARVG	1.036
LEF1	1.035
SNORD14C	1.035
CHST7	1.035
LOC105369575	1.034
IPO5	1.031
HDGFL3	1.031
TTC6	1.026
MCTP2	1.026
WNT5B	1.024
JADE1	1.021
MCM10	1.021
LINC02454	1.02
FSD2	1.02
LOC105378513	1.019
ZNF695	1.018
NUP160	1.016
SDHB	1.012
ZNF618	1.012
ATF3	1.011
ANKRD13B	1.009
FAM86JP	1.008
TEX15	1.007
NCS1	1.007
LOC112268109	1.007
POGLUT2	1.004
BBS5	1.001

## Sheet: Supp. Table 2 PPI genes
Supplementary Table 2. List of all PPI-based Drp1-associated genes generated from Drp1-DEG the STRING database. This table contains all the genes identified as associated with Drp1 using the STRING database. Abbreviations: Drp1: Dynamin-related protein 1, DEGs: differentially expressed genes, PPI: protein-protein interaction.
ABCD3
ACO2
ACTB
AFG3L2
AKAP1
AKT1
ALB
AMBRA1
AMPH
ANXA6
APAF1
APP
ATAD1
ATAD3A
ATG12
ATG14
ATG5
ATG7
ATL1
ATL2
ATL3
AVL9
BAX
BCAP31
BCL2
BCL2L1
BCL2L13
BECN1
BIK
BIN1
BNIP3
BNIP3L
CALCOCO2
CALM3
CALML3
CALML5
CAMK1
CANX
CASP1
CASP3
CASP8
CASP9
CD300C
CD47
CDK1
CDK5
CHCHD3
CLDN15
CLTC
CLTCL1
COX4I1
CS
CYCS
DENND10
DENND11
DENND6A
DENR
DIABLO
DIABLO-2
DNAJA3
DNAJC6
DNM1L
EIF2AK3
EPS15
ESRRA
FIS1
FLNA
FOXO3
FUNDC1
GABARAP
GABARAPL1
GABARAPL2
GAK
GAPDH
GDAP1
GDAP1L1
GSK3B
HADHB
HGS
HIF1A
HK2
HSP90AA1
HSP90AB1
HSPA1L
HSPA4
HSPA5
HSPA9
HSPD1
HTRA2
HTT
IMMT
INF2
INS
ITPR1
ITPR3
ITSN1
ITSN2
KIF5B
LONP1
LRRK2
MAOA
MAOB
MAP1A
MAP1B
MAP1LC3A
MAP1LC3B
MAPK1
MAPK3
MAPT
MARCHF5
MAVS
MBOAT2
MCU
MFF
MFN1
MFN2
MIEF1
MIEF2
MITF
MLKL
MT-CO1
MTFP1
MTOR
MUL1
NBR1
NFE2L2
NLRP3
NLRX1
NME4
NRF1
NSF
NUDT21
OMA1
OPA1
OPA3
OPTN
PACRG
PACS2
PARK7
PARL
PARL-2
PDHX
PEX11A
PEX11B
PEX11G
PEX13
PEX14
PEX16
PEX19
PEX3
PEX5
PEX6
PGAM5
PHB
PHB2
PIK3C3
PINK1
PKM
PKP3
PLD6
PLEK
PLEK2
POLG
PPARG
PPARGC1A
PPARGC1B
PPIF
PPP2CA
PRDX3
PRKACA
PRKACB
PRKACG
PRKN
PRNP
PSEN1
PSMD14
PTEN
PXDN
PXDNL
RAB32
RAB6A
RHOT1
RHOT2
RIPK1
RIPK3
RMDN3
ROCK1
SACS
SAMM50
SDHA
SENP3
SENP5
SH3GL1
SH3GL2
SH3GLB1
SH3GLB2
SIRPA
SIRT1
SIRT3
SLA
SLC25A46
SLC25A5
SNCA
SNPH
SOD1
SOD2
SOD2-2
SPG7
SQSTM1
STX17
STXBP1
SUMO1
SUMO2
SYNCRIP
SYNJ1
TARDBP
TBC1D15
TFAM
TFEB
TIMM23
TOMM20
TOMM22
TOMM40
TOMM70
TP53
TRAK1
TRAK2
TXN
UBE2E1
UBE2E3
UCP2
ULK1
UQCRC2
USP14
USP15
USP30
VAPB
VCP
VDAC1
VDAC2
VPS26A
VPS35
VPS45
YME1L1

## Sheet: Supp. Table 3 Low Risk Cohort
Supplementary Table 3. High Gene Signature Score: Low-risk Cohort. The patients in the discovery cohort were reorganized according to the risk score generated using the PPI-based GS. High scores indicate a better sepsis prognosis. Abbreviations: PPI: protein-protein interaction, GS: gene signature.
Patient ID	Risk Score	State
X6235804015_K	15.3291	High-Score	Lowest Predicted Sepsis Risk
X6235821067_G	11.902	High-Score
X6247207028_C	11.8904	High-Score
X6247207024_G	11.1911	High-Score
X6235821083_D	10.5094	High-Score
X6235821099_G	10.3673	High-Score
X6247215003_G	10.2292	High-Score
X6235821067_I	9.26341	High-Score
X6235821067_J	9.1225	High-Score
X6235821066_E	8.84656	High-Score
X6235821066_K	8.76504	High-Score
X6235804015_H	8.75221	High-Score
X6247207028_K	8.57189	High-Score
X6247215001_J	8.32885	High-Score
X6247207026_C	8.22342	High-Score
X6247207100_I	8.1479	High-Score
X6247207027_B	8.14483	High-Score
X6235804002_B	7.9661	High-Score
X6247207022_K	7.92287	High-Score
X6247207026_D	7.92183	High-Score
X6247215003_E	7.74836	High-Score
X6247207028_L	7.37262	High-Score
X6235804002_I	6.90533	High-Score
X6235821091_F	6.8821	High-Score
X6235804014_K	6.85704	High-Score
X6235821084_E	6.81435	High-Score
X6235821084_A	6.77658	High-Score
X6247207027_L	6.63315	High-Score
X6235821091_A	6.51839	High-Score
X6235821084_B	6.44168	High-Score
X6235821099_J	6.34029	High-Score
X6247207062_B	6.33096	High-Score
X6247215003_A	6.32438	High-Score
X6235821101_L	6.29932	High-Score
X6247207066_K	6.27215	High-Score
X6247215003_I	6.24615	High-Score
X6247207028_F	6.21537	High-Score
X6247207066_I	6.20546	High-Score
X6235821091_H	6.15669	High-Score
X6235821099_I	6.03185	High-Score
X6247207062_F	5.91012	High-Score
X6235821084_F	5.88179	High-Score
X6247215001_G	5.7627	High-Score
X6235804014_J	5.73193	High-Score
X6247207064_J	5.69783	High-Score
X6235804002_D	5.69714	High-Score
X6247207024_C	5.67066	High-Score
X6235804004_F	5.55394	High-Score
X6235821101_A	5.54231	High-Score
X6235821066_L	5.52165	High-Score
X6235821079_K	5.44388	High-Score
X6247207030_D	5.39877	High-Score
X6247207066_D	5.34297	High-Score
X6235804017_L	5.29967	High-Score
X6247207032_K	5.2764	High-Score
X6235804014_H	5.2294	High-Score
X6247215001_H	5.05369	High-Score
X6235804004_B	4.96795	High-Score
X6247207022_I	4.93747	High-Score
X6247207043_D	4.72489	High-Score
X6247207062_G	4.65969	High-Score
X6235821066_D	4.63856	High-Score
X6247207022_J	4.61826	High-Score
X6235821101_E	4.42478	High-Score
X6247207025_B	4.36847	High-Score
X6247207025_A	4.30986	High-Score
X6235821079_G	3.97676	High-Score
X6247215003_F	3.97178	High-Score
X6247207028_H	3.95418	High-Score
X6235821095_H	3.80523	High-Score
X6235821080_D	3.79777	High-Score
X6247207043_A	3.63693	High-Score
X6247207043_L	3.61137	High-Score
X6235821066_A	3.58233	High-Score
X6247207030_G	3.52592	High-Score
X6247207025_F	3.49863	High-Score
X6247207064_K	3.47161	High-Score
X6247207028_E	3.46185	High-Score
X6247207066_G	3.42925	High-Score
X6235821084_J	3.4135	High-Score
X6235821102_F	3.36973	High-Score
X6235821067_C	3.34805	High-Score
X6247215001_A	3.27988	High-Score
X6247215001_F	3.22412	High-Score
X6235804015_C	3.08061	High-Score
X6247207025_G	3.06885	High-Score
X6235804015_I	3.06821	High-Score
X6235821099_D	3.06343	High-Score
X6247207066_C	3.02108	High-Score
X6247207032_B	2.99762	High-Score
X6235821102_B	2.978	High-Score
X6235821079_B	2.88933	High-Score
X6235821090_J	2.84298	High-Score
X6247207022_C	2.72526	High-Score
X6235821066_C	2.72214	High-Score
X6247207066_L	2.71123	High-Score
X6247207024_K	2.64007	High-Score
X6247207064_D	2.47148	High-Score
X6247207100_K	2.40009	High-Score
X6235821084_H	2.35629	High-Score
X6235821090_D	2.30713	High-Score
X6235821095_L	2.29919	High-Score
X6247207062_J	2.27199	High-Score
X6247207032_J	2.26372	High-Score
X6247207062_E	2.26301	High-Score
X6247207066_A	2.25818	High-Score
X6247207064_F	2.16194	High-Score
X6247207030_C	2.14248	High-Score
X6247207030_A	2.1028	High-Score
X6235821095_E	2.06704	High-Score
X6235821102_L	2.04317	High-Score
X6235804014_E	1.98796	High-Score
X6247207022_E	1.92574	High-Score
X6235821091_K	1.84548	High-Score
X6235821090_C	1.84362	High-Score
X6235821101_H	1.81603	High-Score
X6247207027_J	1.79667	High-Score
X6235821101_I	1.70658	High-Score
X6235804004_A	1.68345	High-Score
X6235821101_B	1.63437	High-Score
X6247207100_D	1.61681	High-Score
X6235804002_H	1.45371	High-Score
X6247207028_J	1.43108	High-Score
X6235821080_E	1.39568	High-Score
X6235821067_B	1.38535	High-Score
X6247207024_B	1.38019	High-Score
X6247215001_C	1.33683	High-Score
X6235821095_D	1.17066	High-Score
X6235821099_C	1.16693	High-Score
X6235821102_A	1.09095	High-Score
X6247207064_A	1.03283	High-Score
X6247207030_L	0.964783	High-Score

## Sheet: Supp. Table 4 High Risk Cohort
Supplementary Table 4. Low Gene Signature Score: High-risk Cohort. List of patients from the discovery cohort with low-risk scores generated from the PPI-based GS. Low scores indicate a worse sepsis prognosis. Abbreviations: PPI: protein-protein interaction, GS: gene signature.
Patient ID	Risk Score	State
X6235804017_A	-21.8002	Low-Score	Highest Predicted Sepsis Risk
X6235821091_L	-19.6844	Low-Score
X6247207025_L	-14.7575	Low-Score
X6247207022_G	-14.3435	Low-Score
X6235821079_F	-14.1278	Low-Score
X6247207043_B	-13.8916	Low-Score
X6247207022_A	-13.7245	Low-Score
X6235821083_K	-12.4987	Low-Score
X6235821084_L	-12.3093	Low-Score
X6235821080_A	-12.1332	Low-Score
X6235804014_L	-11.8064	Low-Score
X6235804015_E	-11.7627	Low-Score
X6247207027_A	-11.2604	Low-Score
X6235821066_H	-10.9734	Low-Score
X6235821080_I	-10.9541	Low-Score
X6247215003_K	-10.1155	Low-Score
X6247207100_C	-9.71828	Low-Score
X6247207043_I	-9.54704	Low-Score
X6235804017_K	-9.28298	Low-Score
X6235821083_F	-8.38537	Low-Score
X6235821080_K	-8.32042	Low-Score
X6247207064_C	-8.26818	Low-Score
X6235821102_J	-8.20507	Low-Score
X6247207062_L	-8.17181	Low-Score
X6247207032_C	-7.83108	Low-Score
X6235821091_I	-7.77619	Low-Score
X6235804014_C	-7.74091	Low-Score
X6247207027_K	-7.67369	Low-Score
X6235821079_J	-7.57416	Low-Score
X6235821099_B	-7.42084	Low-Score
X6235804002_C	-7.31814	Low-Score
X6247215001_L	-7.30651	Low-Score
X6247207026_H	-7.28071	Low-Score
X6235821084_I	-7.27759	Low-Score
X6247207024_F	-7.12991	Low-Score
X6247207100_L	-6.97528	Low-Score
X6235804004_E	-6.96973	Low-Score
X6247207032_H	-6.94418	Low-Score
X6235821080_C	-6.88889	Low-Score
X6235804017_I	-6.74442	Low-Score
X6235821099_A	-6.59489	Low-Score
X6247207030_E	-6.48922	Low-Score
X6235804015_F	-6.43905	Low-Score
X6247207032_D	-6.32801	Low-Score
X6247207025_I	-6.159	Low-Score
X6247207064_B	-5.89333	Low-Score
X6235804017_D	-5.86868	Low-Score
X6247207043_J	-5.81221	Low-Score
X6247207027_D	-5.7397	Low-Score
X6235821099_K	-5.36994	Low-Score
X6235821095_K	-5.33927	Low-Score
X6235821079_A	-5.0651	Low-Score
X6235804002_L	-4.96946	Low-Score
X6247207028_G	-4.96534	Low-Score
X6235821090_K	-4.86872	Low-Score
X6235821102_D	-4.80634	Low-Score
X6247207066_H	-4.74563	Low-Score
X6235804014_A	-4.70259	Low-Score
X6235804004_D	-4.51231	Low-Score
X6235804004_J	-4.45669	Low-Score
X6235821084_G	-4.37509	Low-Score
X6247207026_I	-3.83268	Low-Score
X6247207022_L	-3.74307	Low-Score
X6247215003_C	-3.64775	Low-Score
X6235821091_B	-3.5615	Low-Score
X6247207062_I	-3.55118	Low-Score
X6235821083_B	-3.45398	Low-Score
X6247207043_K	-3.45123	Low-Score
X6235821090_A	-3.42757	Low-Score
X6235821095_G	-3.42268	Low-Score
X6235821066_I	-3.41735	Low-Score
X6235804014_F	-3.32368	Low-Score
X6235821102_G	-3.30609	Low-Score
X6235821080_H	-3.29938	Low-Score
X6247207043_E	-3.23539	Low-Score
X6235804002_F	-3.22255	Low-Score
X6235821102_K	-2.99899	Low-Score
X6235821083_C	-2.97501	Low-Score
X6235804004_G	-2.77384	Low-Score
X6247207066_F	-2.63526	Low-Score
X6247207064_G	-2.51089	Low-Score
X6247207100_E	-2.45746	Low-Score
X6235821102_I	-2.44721	Low-Score
X6247207028_A	-2.40055	Low-Score
X6247207028_I	-2.3746	Low-Score
X6247207100_H	-2.35974	Low-Score
X6247207026_B	-2.1322	Low-Score
X6235821080_J	-2.07636	Low-Score
X6235821066_F	-2.06725	Low-Score
X6247207100_B	-2.05041	Low-Score
X6235821066_J	-2.0206	Low-Score
X6247207026_J	-1.98181	Low-Score
X6247207025_J	-1.89182	Low-Score
X6247207024_H	-1.80436	Low-Score
X6235804014_G	-1.80178	Low-Score
X6235821083_H	-1.63196	Low-Score
X6235821067_L	-1.60875	Low-Score
X6247207022_F	-1.53103	Low-Score
X6235821090_L	-1.30709	Low-Score
X6235821079_L	-1.20515	Low-Score
X6235804017_H	-1.20376	Low-Score
X6247207030_I	-1.09959	Low-Score
X6247207062_H	-1.08422	Low-Score
X6247207030_B	-1.05897	Low-Score
X6247207022_D	-0.964598	Low-Score
X6247207024_D	-0.907905	Low-Score
X6247207026_E	-0.70906	Low-Score
X6235821090_G	-0.662198	Low-Score
X6235821067_H	-0.542275	Low-Score
X6235804017_J	-0.411672	Low-Score
X6235821095_J	-0.408162	Low-Score
X6235804002_E	-0.396631	Low-Score
X6247207024_E	-0.36293	Low-Score
X6247207027_H	-0.267266	Low-Score
X6247215003_B	-0.220176	Low-Score
X6235821084_D	-0.203078	Low-Score
X6235821099_F	-0.151132	Low-Score
X6247207066_J	-0.123653	Low-Score
X6235821083_E	-0.0243812	Low-Score
X6235804015_D	0.060144	Low-Score
X6247215001_D	0.110573	Low-Score
X6235804014_B	0.166681	Low-Score
X6247207032_G	0.206445	Low-Score
X6235804017_G	0.240393	Low-Score
X6235804015_G	0.261633	Low-Score
X6235821067_D	0.402513	Low-Score
X6247207025_K	0.448949	Low-Score
X6235821090_F	0.602466	Low-Score
X6235821083_G	0.697467	Low-Score
X6247207027_E	0.767628	Low-Score
X6247207026_A	0.770391	Low-Score
X6235821101_F	0.777803	Low-Score
X6235821079_I	0.949018	Low-Score
